# Supplementary material for: A penicillin-binding protein inhibitor series to target drug-resistant Neisseria gonorrhoeae
Source: Nat Microbiol. 2026 Apr 8;11(5):1348–60. doi: 10.1038/s41564-026-02309-3 (PMC13171604; doi:10.1038/s41564-026-02309-3)
Supplement: Supplementary file 4 — Source data. [file 41564_2026_2309_MOESM4_ESM.xlsx]

## Sheet: Colonization
Data used in Figure 3B in vivo efficacy of boro-PBPi 21
% colonization data
Days Post-Treatment	Boro-PBPi 21, 10 mg/kg SC, q12h	Boro-PBPi 21, 200 mg/kg SC, q24h	Boro-PBPi 21, 150 mg/kg SC, q12h	Boro-PBPi 21, 150 mg/kg SC, q8h	Ceftriaxone, 120 mg/kg SC, q8h	PBS, 5 mL/kg q8h
0	100	100	100	90	100	100
1	100	30	20	20	70	100
2	60	10	0	0	50	90
3	40	0	0	0	50	90
4	20	0	0	0	60	90
5	20	0	0	0	60	80
6	20	0	0	0	50	50
7	20	0	0	0	60	70
8	20	0	0	0	60	60

## Sheet: CFU data
Data used in Figure 3C in vivo efficacy of boro-PBPi 21
Raw CFU/mL data
Days Post-Treatment	Boro-PBPi 21, 10 mg/kg SC, q12h										Boro-PBPi 21, 200 mg/kg SC, q24h										Boro-PBPi 21, 150 mg/kg SC, q12h										Boro-PBPi 21, 150 mg/kg SC, q8h										Ceftriaxone, 120 mg/kg SC, q8h
0	60	4650	100	7230	52450	1260	3720	115500	70000	1400000	40	2000	3640	789000	19100	651000	193000	232000	184500	3900000	1320	142445	1300	8330	8480	2760	35700	22450	8160	355000	540	20	3210	40	1322	11700	4470	5000	2360	2890	1200	533000	3140000	200	19800	1760	1220000	1240000	1430000
1	97000	26000	18450	2630	267000	720	176000	80	120	82000	20	20	20	20	1120	20	1760	20	140	20	20	20	20	20	20	20	20	3840	20	5500	40	20	20	20	20	80	20	20	20	20	20	20	40	20	98500	11000	2555	88000	420
2	520	300	560	27850	1300	20	1800	20	20	20	20	20	20	20	20	20	40	20	20	20	20	20	20	20	20	20	20	20	20	20	20	20	20	20	20	20	20	20	20	20	20	20	3680	20	20	20	12550	520	48300
3	20	100	80	20	640	20	800	20	20	20	20	20	20	20	20	20	20	20	20	20	20	20	20	20	20	20	20	20	20	20	20	20	20	20	20	20	20	20	20	20	20	20	3140	20	580	20	360	20	2600000
4	20	20	20	20	20	1280	17550	20	20	20	20	20	20	20	20	20	20	20	20	20	20	20	20	20	20	20	20	20	20	20	20	20	20	20	20	20	20	20	20	20	20	20	160	20	28100	108000	5890	20	2250000
5	20	20	20	20	20	226000	103500	20	20	20	20	20	20	20	20	20	20	20	20	20	20	20	20	20	20	20	20	20	20	20	20	20	20	20	20	20	20	20	20	20	8090	20	20	20	148000	164000	22500	20	1340000
6	20	20	20	20	20	1400000	224000	20	20	20	20	20	20	20	20	20	20	20	20	20	20	20	20	20	20	20	20	20	20	20	20	20	20	20	20	20	20	20	20	20	20	20	20	20	280	986000	14100	20	2250000
7	20	20	20	20	20	220000	31000	20	20	20	20	20	20	20	20	20	20	20	20	20	20	20	20	20	20	20	20	20	20	20	20	20	20	20	20	20	20	20	20	20	2280	20	20	20	72000	296000	2060	20	828000
8	20	20	20	20	20	118500	11600	20	20	20	20	20	20	20	20	20	20	20	20	20	20	20	20	20	20	20	20	20	20	20	20	20	20	20	20	20	20	20	20	20	40	20	20	20	1480	444000	8680	20	1120000
Log10(CFU/mL) data
Days Post-Treatment	Boro-PBPi 21, 10 mg/kg SC, q12h										Boro-PBPi 21, 200 mg/kg SC, q24h										Boro-PBPi 21, 150 mg/kg SC, q12h										Boro-PBPi 21, 150 mg/kg SC, q8h										Ceftriaxone, 120 mg/kg SC, q8h
0	1.778	3.667	2	3.859	4.72	3.1	3.571	5.063	4.845	6.146	1.602	3.301	3.561	5.897	4.281	5.814	5.286	5.365	5.266	6.591	3.121	5.154	3.114	3.921	3.928	3.441	4.553	4.351	3.912	5.55	2.732	1.301	3.507	1.602	3.121	4.068	3.65	3.699	3.373	3.461	3.079	5.727	6.497	2.301	4.297	3.246	6.086	6.093	6.155
1	4.987	4.415	4.266	3.42	5.427	2.857	5.246	1.903	2.079	4.914	1.301	1.301	1.301	1.301	3.049	1.301	3.246	1.301	2.146	1.301	1.301	1.301	1.301	1.301	1.301	1.301	1.301	3.584	1.301	3.74	1.602	1.301	1.301	1.301	1.301	1.903	1.301	1.301	1.301	1.301	1.301	1.301	1.602	1.301	4.993	4.041	3.407	4.944	2.623
2	2.716	2.477	2.748	4.445	3.114	1.301	3.255	1.301	1.301	1.301	1.301	1.301	1.301	1.301	1.301	1.301	1.602	1.301	1.301	1.301	1.301	1.301	1.301	1.301	1.301	1.301	1.301	1.301	1.301	1.301	1.301	1.301	1.301	1.301	1.301	1.301	1.301	1.301	1.301	1.301	1.301	1.301	3.566	1.301	1.301	1.301	4.099	2.716	4.684
3	1.301	2	1.903	1.301	2.806	1.301	2.903	1.301	1.301	1.301	1.301	1.301	1.301	1.301	1.301	1.301	1.301	1.301	1.301	1.301	1.301	1.301	1.301	1.301	1.301	1.301	1.301	1.301	1.301	1.301	1.301	1.301	1.301	1.301	1.301	1.301	1.301	1.301	1.301	1.301	1.301	1.301	3.497	1.301	2.763	1.301	2.556	1.301	6.415
4	1.301	1.301	1.301	1.301	1.301	3.107	4.244	1.301	1.301	1.301	1.301	1.301	1.301	1.301	1.301	1.301	1.301	1.301	1.301	1.301	1.301	1.301	1.301	1.301	1.301	1.301	1.301	1.301	1.301	1.301	1.301	1.301	1.301	1.301	1.301	1.301	1.301	1.301	1.301	1.301	1.301	1.301	2.204	1.301	4.449	5.033	3.77	1.301	6.352
5	1.301	1.301	1.301	1.301	1.301	5.354	5.015	1.301	1.301	1.301	1.301	1.301	1.301	1.301	1.301	1.301	1.301	1.301	1.301	1.301	1.301	1.301	1.301	1.301	1.301	1.301	1.301	1.301	1.301	1.301	1.301	1.301	1.301	1.301	1.301	1.301	1.301	1.301	1.301	1.301	3.908	1.301	1.301	1.301	5.17	5.215	4.352	1.301	6.127
6	1.301	1.301	1.301	1.301	1.301	6.146	5.35	1.301	1.301	1.301	1.301	1.301	1.301	1.301	1.301	1.301	1.301	1.301	1.301	1.301	1.301	1.301	1.301	1.301	1.301	1.301	1.301	1.301	1.301	1.301	1.301	1.301	1.301	1.301	1.301	1.301	1.301	1.301	1.301	1.301	1.301	1.301	1.301	1.301	2.447	5.994	4.149	1.301	6.352
7	1.301	1.301	1.301	1.301	1.301	5.342	4.491	1.301	1.301	1.301	1.301	1.301	1.301	1.301	1.301	1.301	1.301	1.301	1.301	1.301	1.301	1.301	1.301	1.301	1.301	1.301	1.301	1.301	1.301	1.301	1.301	1.301	1.301	1.301	1.301	1.301	1.301	1.301	1.301	1.301	3.358	1.301	1.301	1.301	4.857	5.471	3.314	1.301	5.918
8	1.301	1.301	1.301	1.301	1.301	5.074	4.064	1.301	1.301	1.301	1.301	1.301	1.301	1.301	1.301	1.301	1.301	1.301	1.301	1.301	1.301	1.301	1.301	1.301	1.301	1.301	1.301	1.301	1.301	1.301	1.301	1.301	1.301	1.301	1.301	1.301	1.301	1.301	1.301	1.301	1.602	1.301	1.301	1.301	3.17	5.647	3.939	1.301	6.049
The lower limit of detection was 20 CFU/mL. The value of 20 CFU/mL indicates less than or equal to 20 CFU/mL.
When monitoring the growth of commensals on HIA plates, 0-20% of mice had bacterial growth in untreated and CRO-treated control samples, as well as the test group samples that received boro-PBPi 21 at 10 mg/kg q12h, 200 mg/kg q24h, and 150 mg/kg q8h during the study. The majority of isolates were Gram-positive cocci in clusters, and some isolates were Gram-positive diplococci, probably Staphyloco…
[truncated: 11 more columns]

## Sheet: P-values
Comparison of groups (p-values)
Test article	PBS, 5 mL/kg q8h	Ceftriaxone, 120 mg/kg SC, q8h	Boro-PBPi 21, 10 mg/kg SC, q12h	Boro-PBPi 21, 200 mg/kg SC, q24h	Boro-PBPi 21, 150 mg/kg SC, q12h
Ceftriaxone, 120 mg/kg SC, q8h	0.6324	-
Boro-PBPi 21, 10 mg/kg SC, q12h	0.0033	0.9889	-
Boro-PBPi 21, 200 mg/kg SC, q24h	<0.0001	0.0059	0.9376	-
Boro-PBPi 21, 150 mg/kg SC, q12h	<0.0001	0.0033	0.6322	>0.9999	-
Boro-PBPi 21, 150 mg/kg SC, q8h	<0.0001	0.0008	0.2277	>0.9999	>0.9999
p-values were determined by two-way ANOVA analysis using log10(CFU/mL) values (significant differences [p <0.05] shown in red). The degrees of freedom and F values calculated from the comparison of groups were F (5, 54) = 13.34.
