# Supplementary material for: A penicillin-binding protein inhibitor series to target drug-resistant Neisseria gonorrhoeae
Source: Nat Microbiol. 2026 Apr 8;11(5):1348–60. doi: 10.1038/s41564-026-02309-3 (PMC13171604; doi:10.1038/s41564-026-02309-3)
Supplement: Supplementary file 5 — Source data. [file 41564_2026_2309_MOESM5_ESM.xlsx]

## Sheet: Sheet1
Extended Data Figure 1, raw data							P-values, measured using One-way ANOVA analysis
Group	Treatment	Dose (mg/kg, route)	Animal No.	CFU/mL [Time post inoculation, 2 or 26 h]	Log10(CFU/mL) [Time post inoculation, 2 or 26 h]		Test article	Vehicle (PBS, 10 mL/kg, SC, BID)	Ceftriaxone 1 mg/kg, SC BID	Boro-PBPi 18, 0.25 mg/kg, SC, BID	Boro-PBPi 18, 7.5 mg/kg, SC, BID	Boro-PBPi 18, 50 mg/kg, SC, BID	Boro-PBPi 18, 200 mg/kg, SC, BID
1	Initial counts (2 h post infection)	NA	1	77000	4.89		Ceftriaxone 1 mg/kg, SC BID	<0.0001	-	-	-	-	-
			2	34000	4.53		Boro-PBPi 18, 0.25 mg/kg, SC, BID	0.0042	0.7723	-	-	-	-
			3	56000	4.75		Boro-PBPi 18, 7.5 mg/kg, SC, BID	<0.0001	>0.9999	0.7722	-	-	-
			4	38000	4.58		Boro-PBPi 18, 50 mg/kg, SC, BID	<0.0001	>0.9999	0.7725	>0.9999	-	-
			5	37000	4.57		Boro-PBPi 18, 200 mg/kg, SC, BID	<0.0001	>0.9999	0.7722	>0.9999	>0.9999	-
			Mean	48400	4.66
			SEM	8130	0.07
2	Vehicle (50 mM PBS, pH 6-7)	10 mL/kg, SC, BID	1	37000	4.57
			2	171000	5.23
			3	570000	5.76
			4	276000	5.44
			5	390000	5.59
			Mean	289000	5.32
			SEM	91300	0.21
3	Ceftriaxone	1 mg/kg, IV, QD	1	10	1
			2	<10a	<1.00
			3	<10a	<1.00
			4	<10a	<1.00
			5	70	1.85
			Mean	22	1.17*
			SEM	12	0.17
4	Boro-PBPi 18	0.25 mg/kg, SC, BID	1	33000	4.52
			2	31000	4.49
			3	44000	4.64
			4	82000	4.91
			5	181000	5.26
			Mean	74200	4.76*
			SEM	28200	0.14
5	Boro-PBPi 18	7.5 mg/kg, SC, BID	1	30	1.48
			2	<10a	<1.00
			3	20	1.3
			4	20	1.3
			5	<10a	<1.00
			Mean	18	1.22*
			SEM	3.74	0.09
6	Boro-PBPi 18	50 mg/kg, SC, BID	1	<10a	<1.00
			2	120	2.08
			3	<10a	<1.00
			4	20	1.3
			5	70	1.85
			Mean	46	1.45*
			SEM	21.6	0.22
7	Boro-PBPi 18	200 mg/kg, SC, BID	1	<10a	<1.00
			2	<10a	<1.00
			3	<10a	<1.00
			4	30	1.48
			5	<10a	<1.00
			Mean	14	1.10*
			SEM	4	0.1
				The bacterial count was below the limit of detection (CFU/mL = 10).
