# Supplementary material for: A penicillin-binding protein inhibitor series to target drug-resistant Neisseria gonorrhoeae
Source: Nat Microbiol. 2026 Apr 8;11(5):1348–60. doi: 10.1038/s41564-026-02309-3 (PMC13171604; doi:10.1038/s41564-026-02309-3)
Supplement: Supplementary file 6 — Source data. [file 41564_2026_2309_MOESM6_ESM.xlsx]

## Sheet: Sheet1
Data used in Extended Data Figure 3. Plasma pharmacokinetics of boro-PBPi 21 in rats
3 mg/kg intravenous (IV) administration (5 mL/kg dose)
	Observed concentration (ng/mL)
Animal #	0.083 h	0.25 h	0.5 h	2 h	4 h	8 h	24 h	Predose
1	6229	4490	2742.1	457.7	70.7	BQL	BQL	BQL
2	5966	3949.5	2766.7	236.3	30.1	BQL	BQL	BQL
3	5402	3169.4	4295	450.2	106.1	BQL	BQL	BQL
Average (ng/mL)	5866	3870	3268	381	69	BQL	BQL	BQL
30 mg/kg intramuscular (IM) administration (0.4 mL/kg dose, one injection of 0.2 mL/kg each side of the left and right thigh muscle)
	Observed concentration (ng/mL)
Animal #	0.5 h	1 h	2 h	4 h	8 h	24 h	Predose
4	28035	17650	4061.9	377.2	72.5	BQL	BQL
5	24123	15463	4569.8	403.2	91.6	BQL	BQL
6	28280	16243	4589.1	570.8	84.4	BQL	BQL
Average (ng/mL)	26813	16452	4407	450	83	BQL	BQL
BQL, below quantitation level (concentration lower than 20 ng/mL).
